# Supplementary material for: Exploring Stakeholders’ Perceptions of Electronic Personal Health Records for Mobile Populations Living in Disadvantaged Circumstances: A Multi-Country Feasibility Study in Denmark, Ghana, Kenya, and The Netherlands
Source: Int J Environ Res Public Health. 2025 Aug 29;22(9):1363. doi: 10.3390/ijerph22091363 (PMC12469287; doi:10.3390/ijerph22091363)
Supplement: Supplementary file 1 [file ijerph-22-01363-s001.zip]

Archive with 1 entries (1 files):
- ijerph-3739021-supplementary.pdf
